# Supplementary material for: Getting ready for host invasion: elevated expression and action of xyloglucan endotransglucosylases/hydrolases in developing haustoria of the holoparasitic angiosperm Cuscuta
Source: J Exp Bot. 2015 Nov 11;67(3):695–708. doi: 10.1093/jxb/erv482 (PMC4737069; doi:10.1093/jxb/erv482)
Supplement: Supplementary Data [file supp_erv482_Supplementary_Tables_S2_S3.xlsx]

## Sheet: Table S2
Gene	Sample	RTA	SD	Gene	Sample	RTA	SD	Gene	Sample	RTA	SD
Cr-GH5	FR-Stem 1	1	0.314198	Cr-GH5	FR-Stem 2	1.02128	0.132794	Cr-GH5	FR-Stem 3	1.05134	0.125492
Cr-GH1	FR-Stem 1	1	0.0487399	Cr-GH1	FR-Stem 2	0.834988	*	Cr-GH1	FR-Stem 3	0.303014	*
Cr-GH31	FR-Stem 1	1	0.318952	Cr-GH31	FR-Stem 2	0.36894	0.337666	Cr-GH31	FR-Stem 3	0.0644632	0.00328912
Cr-PX-1	FR-Stem 1	1	0.049396	Cr-PX-1	FR-Stem 2	0.780182	0.212101	Cr-PX-1	FR-Stem 3	0.99384	0.0741806
Cr-PX-2	FR-Stem 1	1	0.0439444	Cr-PX-2	FR-Stem 2	0.203217	*	Cr-PX-2	FR-Stem 3	0.148209	0.00756211
Cr-PX-3	FR-Stem 1	1	0.260784	Cr-PX-3	FR-Stem 2	1.26044	0.307672	Cr-PX-3	FR-Stem 3	0.988439	0.239717
Cr-XTH-2	FR-Stem 1	1	0.459348	Cr-XTH-2	FR-Stem 2	1.64844	2.14707	Cr-XTH-2	FR-Stem 3	3.36084	0.248811
Cr-GH17	FR-Stem 1	1	0.0631805	Cr-GH17	FR-Stem 2	0.804616	0.052988	Cr-GH17	FR-Stem 3	0.676814	0.0182086
Cr-GT20	FR-Stem 1	1	0.0721305	Cr-GT20	FR-Stem 2	0.833109	0.057513	Cr-GT20	FR-Stem 3	0.759827	0.148768
Cr-PAE	FR-Stem 1	1	0.489104	Cr-PAE	FR-Stem 2	0.918161	0.22987	Cr-PAE	FR-Stem 3	0.443941	0.297088
Cr-RGP	FR-Stem 1	1	0.279471	Cr-RGP	FR-Stem 2	1.16586	0.266425	Cr-RGP	FR-Stem 3	1.95839	0.561954
Cr-XTH-1	FR-Stem 1	1	0.433862	Cr-XTH-1	FR-Stem 2	0.542699	*	Cr-XTH-1	FR-Stem 3	0.453389	*
Cr-GH5	FR-Haustorium 1	0.814049	0.162717	Cr-GH5	FR-Haustorium 2	0.915491	0.179116	Cr-GH5	FR-Haustorium 3	0.81829	0.141455
Cr-GH1	FR-Haustorium 1	29.6133	2.85625	Cr-GH1	FR-Haustorium 2	23.2636	4.95813	Cr-GH1	FR-Haustorium 3	44.831	4.47705
Cr-GH31	FR-Haustorium 1	10.9276	0.858728	Cr-GH31	FR-Haustorium 2	6.46472	0.752959	Cr-GH31	FR-Haustorium 3	10.5643	0.51334
Cr-PX-1	FR-Haustorium 1	2.15029	0.24991	Cr-PX-1	FR-Haustorium 2	2.4319	0.174276	Cr-PX-1	FR-Haustorium 3	1.92339	0.14298
Cr-PX-2	FR-Haustorium 1	208.014	17.7611	Cr-PX-2	FR-Haustorium 2	166.196	9.99376	Cr-PX-2	FR-Haustorium 3	212.494	14.5246
Cr-PX-3	FR-Haustorium 1	6.15918	0.543768	Cr-PX-3	FR-Haustorium 2	6.58898	0.450199	Cr-PX-3	FR-Haustorium 3	7.38796	0.331787
Cr-XTH-2	FR-Haustorium 1	166.781	10.6864	Cr-XTH-2	FR-Haustorium 2	188.376	19.3395	Cr-XTH-2	FR-Haustorium 3	118.346	6.9675
Cr-GH17	FR-Haustorium 1	4.4026	0.731417	Cr-GH17	FR-Haustorium 2	3.32379	0.872886	Cr-GH17	FR-Haustorium 3	3.56917	0.394678
Cr-GT20	FR-Haustorium 1	0.166454	0.0364308	Cr-GT20	FR-Haustorium 2	0.254098	0.176916	Cr-GT20	FR-Haustorium 3	0.151379	0.0171603
Cr-PAE	FR-Haustorium 1	12.7633	1.43477	Cr-PAE	FR-Haustorium 2	13.971	0.723896	Cr-PAE	FR-Haustorium 3	8.6711	0.348813
Cr-RGP	FR-Haustorium 1	19.4275	1.76327	Cr-RGP	FR-Haustorium 2	17.4793	1.42483	Cr-RGP	FR-Haustorium 3	22.4269	1.18267
Cr-XTH-1	FR-Haustorium 1	102.94	7.89211	Cr-XTH-1	FR-Haustorium 2	149.679	10.045	Cr-XTH-1	FR-Haustorium 3	52.474	1.64498
Cr-GH5	FR-haustorium (six days after FR) 1	1.16206	0.260208	Cr-GH5	FR-haustorium (six days after FR) 2	0.550301	0.322091	Cr-GH5	FR-haustorium (six days after FR) 3	0.77326	0.270826
Cr-GH1	FR-haustorium (six days after FR) 1	8.90286	2.49774	Cr-GH1	FR-haustorium (six days after FR) 2	3.76549	0.494692	Cr-GH1	FR-haustorium (six days after FR) 3	2.63857	0.581634
Cr-GH31	FR-haustorium (six days after FR) 1	0.78255	0.216758	Cr-GH31	FR-haustorium (six days after FR) 2	1.57388	0.429008	Cr-GH31	FR-haustorium (six days after FR) 3	1.30545	0.12772
Cr-PX-1	FR-haustorium (six days after FR) 1	1.53174	0.184554	Cr-PX-1	FR-haustorium (six days after FR) 2	2.20856	0.303442	Cr-PX-1	FR-haustorium (six days after FR) 3	2.20597	0.239365
Cr-PX-2	FR-haustorium (six days after FR) 1	2.71339	0.372757	Cr-PX-2	FR-haustorium (six days after FR) 2	5.27887	2.01281	Cr-PX-2	FR-haustorium (six days after FR) 3	8.06692	2.16977
Cr-PX-3	FR-haustorium (six days after FR) 1	2.92983	0.371776	Cr-PX-3	FR-haustorium (six days after FR) 2	1.93978	0.87194	Cr-PX-3	FR-haustorium (six days after FR) 3	3.00362	0.321217
Cr-XTH-2	FR-haustorium (six days after FR) 1	14.215	1.64091	Cr-XTH-2	FR-haustorium (six days after FR) 2	24.3424	5.20002	Cr-XTH-2	FR-haustorium (six days after FR) 3	31.0311	5.88791
Cr-GH17	FR-haustorium (six days after FR) 1	2.35598	0.807694	Cr-GH17	FR-haustorium (six days after FR) 2	1.45001	0.209889	Cr-GH17	FR-haustorium (six days after FR) 3	2.32663	0.186551
Cr-GT20	FR-haustorium (six days after FR) 1	0.721251	0.0465968	Cr-GT20	FR-haustorium (six days after FR) 2	0.696837	0.102296	Cr-GT20	FR-haustorium (six days after FR) 3	0.242925	0.0652365
Cr-PAE	FR-haustorium (six days after FR) 1	1.51561	0.616246	Cr-PAE	FR-haustorium (six days after FR) 2	3.62999	0.539211	Cr-PAE	FR-haustorium (six days after FR) 3	4.07455	1.18522
Cr-RGP	FR-haustorium (six days after FR) 1	3.9642	1.0705	Cr-RGP	FR-haustorium (six days after FR) 2	7.78909	1.12724	Cr-RGP	FR-haustorium (six days after FR) 3	14.5969	1.00655
Cr-XTH-1	FR-haustorium (six days after FR) 1	2.55139	0.423896	Cr-XTH-1	FR-haustorium (six days after FR) 2	5.39369	0.940931	Cr-XTH-1	FR-haustorium (six days after FR) 3	32.7999	1.07707
Cr-GH5	Stem 1	0.880872	0.0987244	Cr-GH5	Stem 2	0.550531	0.0392691	Cr-GH5	Stem 3	0.330929	0.123267
Cr-GH1	Stem 1	4.84781	0.74588	Cr-GH1	Stem 2	0.700895	0.0458704	Cr-GH1	Stem 3	0.505133	0.0646701
Cr-GH31	Stem 1	0.165913	0.0107446	Cr-GH31	Stem 2	0.0651332	0.00426268	Cr-GH31	Stem 3	0.105272	0.0560739
Cr-PX-1	Stem 1	0.626447	0.0480168	Cr-PX-1	Stem 2	1.47884	0.102899	Cr-PX-1	Stem 3	0.808754	0.0836267
Cr-PX-2	Stem 1	0.644709	0.0354858	Cr-PX-2	Stem 2	0.900577	0.704975	Cr-PX-2	Stem 3	0.0598764	*
Cr-PX-3	Stem 1	1.1959	0.109745	Cr-PX-3	Stem 2	0.876611	0.0577898	Cr-PX-3	Stem 3	1.49153	0.256957
Cr-XTH-2	Stem 1	0.193784	0.0953038	Cr-XTH-2	Stem 2	0.316343	0.0615697	Cr-XTH-2	Stem 3	1.14532	0.123081
Cr-GH17	Stem 1	1.57678	0.115817	Cr-GH17	Stem 2	0.965648	0.180126	Cr-GH17	Stem 3	0.507188	0.200604
Cr-GT20	Stem 1	0.460506	0.060802	Cr-GT20	Stem 2	0.927858	0.127353	Cr-GT20	Stem 3	1.12741	0.0725215
Cr-PAE	Stem 1	0.41742	0.0469324	Cr-PAE	Stem 2	0.300852	0.0537011	Cr-PAE	Stem 3	0.0864851	0.00461618
Cr-RGP	Stem 1	3.24042	0.449261	Cr-RGP	Stem 2	1.94684	0.189276	Cr-RGP	Stem 3	1.80933	0.376538
Cr-XTH-1	Stem 1	0.535141	0.0291551	Cr-XTH-1	Stem 2	0.49493	0.556787	Cr-XTH-1	Stem 3	0.390538	0.0167225
Cr-GH5	Swelling infection site 1	0.663163	0.113914	Cr-GH5	Swelling infection site 2	0.666343	0.119508	Cr-GH5	Swelling infection site 3	0.848877	0.0481938
Cr-GH1	Swelling infection site 1	27.0829	2.68756	Cr-GH1	Swelling infection site 2	17.5194	3.00984	Cr-GH1	Swelling infection site 3	33.9972	4.90895
Cr-GH31	Swelling infection site 1	6.53987	0.118904	Cr-GH31	Swelling infection site 2	6.02672	0.448522	Cr-GH31	Swelling infection site 3	7.3828	0.403112
Cr-PX-1	Swelling infection site 1	1.07599	0.0606937	Cr-PX-1	Swelling infection site 2	0.88301	0.092266	Cr-PX-1	Swelling infection site 3	1.57061	0.229407
Cr-PX-2	Swelling infection site 1	121.616	11.8447	Cr-PX-2	Swelling infection site 2	115.74	8.59123	Cr-PX-2	Swelling infection site 3	91.0934	6.22378
Cr-PX-3	Swelling infection site 1	8.49497	0.788004	Cr-PX-3	Swelling infection site 2	9.02225	1.36091	Cr-PX-3	Swelling infection site 3	7.19606	1.54626
Cr-XTH-2	Swelling infection site 1	72.1672	22.7346	Cr-XTH-2	Swelling infection site 2	87.8996	6.67236	Cr-XTH-2	Swelling infection site 3	73.412	9.24773
Cr-GH17	Swelling infection site 1	3.35626	1.08778	Cr-GH17	Swelling infection site 2	5.16211	0.388201	Cr-GH17	Swelling infection site 3	4.5276	0.718286
Cr-GT20	Swelling infection site 1	0.147011	0.074913	Cr-GT20	Swelling infection site 2	0.0910599	0.00966271	Cr-GT20	Swelling infection site 3	0.5028	0.0312486
Cr-PAE	Swelling infection site 1	9.99759	1.46288	Cr-PAE	Swelling infection site 2	7.2818	0.769363	Cr-PAE	Swelling infection site 3	8.31137	1.01935
Cr-RGP	Swelling infection site 1	22.8095	5.74546	Cr-RGP	Swelling infection site 2	17.2998	1.48152	Cr-RGP	Swelling infection site 3	11.7122	1.10489
Cr-XTH-1	Swelling infection site 1	65.6615	5.65781	Cr-XTH-1	Swelling infection site 2	49.3337	2.47431	Cr-XTH-1	Swelling infection site 3	40.6586	2.49175
Cr-GH5	Penetrating infection site 1	0.82657	0.120632	Cr-GH5	Penetrating infection site 2	0.596687	0.108986	Cr-GH5	Penetrating infection site 3	0.626569	0.0848592
Cr-GH1	Penetrating infection site 1	3.65118	1.15181	Cr-GH1	Penetrating infection site 2	4.16941	0.699061	Cr-GH1	Penetrating infection site 3	1.82317	0.572915
Cr-GH31	Penetrating infection site 1	1.1099	0.0523292	Cr-GH31	Penetrating infection site 2	0.356154	0.161431	Cr-GH31	Penetrating infection site 3	0.175378	0.0325229
Cr-PX-1	Penetrating infection site 1	0.686618	0.0492265	Cr-PX-1	Penetrating infection site 2	0.901752	0.161738	Cr-PX-1	Penetrating infection site 3	0.551944	0.159916
Cr-PX-2	Penetrating infection site 1	20.8788	4.15236	Cr-PX-2	Penetrating infection site 2	4.85963	0.713493	Cr-PX-2	Penetrating infection site 3	8.7404	3.18186
Cr-PX-3	Penetrating infection site 1	2.74968	0.0665664	Cr-PX-3	Penetrating infection site 2	1.60883	0.256546	Cr-PX-3	Penetrating infection site 3	0.645401	0.0889463
Cr-XTH-2	Penetrating infection site 1	15.609	2.72596	Cr-XTH-2	Penetrating infection site 2	4.29833	0.505824	Cr-XTH-2	Penetrating infection site 3	5.26068	1.62346
Cr-GH17	Penetrating infection site 1	3.17529	0.884425	Cr-GH17	Penetrating infection site 2	2.81197	0.398305	Cr-GH17	Penetrating infection site 3	1.65014	0.345243
Cr-GT20	Penetrating infection site 1	0.395303	0.0486515	Cr-GT20	Penetrating infection site 2	0.295823	0.0544914	Cr-GT20	Penetrating infection site 3	0.239833	0.0303814
Cr-PAE	Penetrating infection site 1	2.65373	0.401654	Cr-PAE	Penetrating infection site 2	0.606644	0.0392662	Cr-PAE	Penetrating infection site 3	1.47957	0.690264
Cr-RGP	Penetrating infection site 1	5.47962	0.720384	Cr-RGP	Penetrating infection site 2	2.32751	0.219025	Cr-RGP	Penetrating infection site 3	1.91955	0.154815
Cr-XTH-1	Penetrating infection site 1	29.8821	3.68139	Cr-XTH-1	Penetrating infection site 2	3.79752	0.375341	Cr-XTH-1	Penetrating infection site 3	11.158	1.20644
Cr-GH5	Mature infection site 1	0.501317	0.225088	Cr-GH5	Mature infection site 2	0.790619	0.0976479	Cr-GH5	Mature infection site 3	0.755478	0.0820431
Cr-GH1	Mature infection site 1	1.42771	0.326911	Cr-GH1	Mature infection site 2	2.83174	1.01608	Cr-GH1	Mature infection site 3	2.26853	0.216428
Cr-GH31	Mature infection site 1	1.38995	0.522547	Cr-GH31	Mature infection site 2	0.78388	0.0723837	Cr-GH31	Mature infection site 3	0.99685	0.0734375
Cr-PX-1	Mature infection site 1	0.826156	0.252905	Cr-PX-1	Mature infection site 2	1.38795	0.0302498	Cr-PX-1	Mature infection site 3	0.970235	0.0391209
Cr-PX-2	Mature infection site 1	19.9536	6.78842	Cr-PX-2	Mature infection site 2	16.6231	1.2928	Cr-PX-2	Mature infection site 3	9.89433	0.591678
Cr-PX-3	Mature infection site 1	5.39069	1.36085	Cr-PX-3	Mature infection site 2	1.71314	0.0760661	Cr-PX-3	Mature infection site 3	2.92224	0.239718
Cr-XTH-2	Mature infection site 1	16.4533	3.72192	Cr-XTH-2	Mature infection site 2	7.5088	1.25372	Cr-XTH-2	Mature infection site 3	6.2337	0.405367
Cr-GH17	Mature infection site 1	2.87098	0.31298	Cr-GH17	Mature infection site 2	3.67528	1.42366	Cr-GH17	Mature infection site 3	2.91316	0.272542
Cr-GT20	Mature infection site 1	0.0423115	0.0163044	Cr-GT20	Mature infection site 2	0.414426	0.0425138	Cr-GT20	Mature infection site 3	0.302632	0.0394024
Cr-PAE	Mature infection site 1	2.80012	0.713393	Cr-PAE	Mature infection site 2	2.74201	0.701052	Cr-PAE	Mature infection site 3	1.78866	0.54325
Cr-RGP	Mature infection site 1	11.5726	1.35673	Cr-RGP	Mature infection site 2	4.77013	0.49435	Cr-RGP	Mature infection site 3	6.81051	0.746124
Cr-XTH-1	Mature infection site 1	1.32193	0.158851	Cr-XTH-1	Mature infection site 2	3.14154	0.325747	Cr-XTH-1	Mature infection site 3	1.20685	0.160821
Cr-GH5	Elongating stem region 1	0.346665	0.220557	Cr-GH5	Elongating stem region 2	0.333488	0.0544304	Cr-GH5	Elongating stem region 3	0.288911	0.0405706
Cr-GH1	Elongating stem region 1	1.87594	0.265114	Cr-GH1	Elongating stem region 2	4.51721	0.89534	Cr-GH1	Elongating stem region 3	0.725955	0.355996
Cr-GH31	Elongating stem region 1	9.84512	1.73576	Cr-GH31	Elongating stem region 2	9.06654	0.762794	Cr-GH31	Elongating stem region 3	9.25845	0.914491
Cr-PX-1	Elongating stem region 1	0.794404	0.141604	Cr-PX-1	Elongating stem region 2	0.566365	0.0544023	Cr-PX-1	Elongating stem region 3	1.01712	0.0971511
Cr-PX-2	Elongating stem region 1	52.1538	5.80237	Cr-PX-2	Elongating stem region 2	61.5017	6.07621	Cr-PX-2	Elongating stem region 3	38.1841	5.89599
Cr-PX-3	Elongating stem region 1	2.48042	0.292996	Cr-PX-3	Elongating stem region 2	2.43483	0.360143	Cr-PX-3	Elongating stem region 3	2.0923	0.218452
Cr-XTH-2	Elongating stem region 1	27.0683	4.02225	Cr-XTH-2	Elongating stem region 2	15.1536	1.59533	Cr-XTH-2	Elongating stem region 3	62.0123	6.0971
Cr-GH17	Elongating stem region 1	4.51213	0.657602	Cr-GH17	Elongating stem region 2	2.24436	0.20211	Cr-GH17	Elongating stem region 3	2.91565	0.546536
Cr-GT20	Elongating stem region 1	0.0272267	0.00758968	Cr-GT20	Elongating stem region 2	0.0158354	0.0121201	Cr-GT20	Elongating stem region 3	0.0287705	0.00616256
Cr-PAE	Elongating stem region 1	4.46313	0.455674	Cr-PAE	Elongating stem region 2	3.63527	0.44636	Cr-PAE	Elongating stem region 3	3.52093	0.594033
Cr-RGP	Elongating stem region 1	19.0359	1.60525	Cr-RGP	Elongating stem region 2	21.928	2.28329	Cr-RGP	Elongating stem region 3	12.2748	1.45235
Cr-XTH-1	Elongating stem region 1	1.52157	0.376268	Cr-XTH-1	Elongating stem region 2	1.1198	0.111748	Cr-XTH-1	Elongating stem region 3	2.79644	0.730383
Cr-GH5	Shoot tip 1	0.724165	0.176938	Cr-GH5	Shoot tip 2	0.442835	0.0813357	Cr-GH5	Shoot tip 3	0.391697	0.127479
Cr-GH1	Shoot tip 1	11.508	4.6155	Cr-GH1	Shoot tip 2	14.4942	2.94733	Cr-GH1	Shoot tip 3	12.8351	3.44075
Cr-GH31	Shoot tip 1	5.19922	0.776491	Cr-GH31	Shoot tip 2	8.33347	1.63447	Cr-GH31	Shoot tip 3	8.3173	1.23568
Cr-PX-1	Shoot tip 1	1.04546	0.156861	Cr-PX-1	Shoot tip 2	0.724194	0.152855	Cr-PX-1	Shoot tip 3	0.934053	0.130794
Cr-PX-2	Shoot tip 1	12.8605	1.96073	Cr-PX-2	Shoot tip 2	19.7844	5.75056	Cr-PX-2	Shoot tip 3	21.1276	3.41027
Cr-PX-3	Shoot tip 1	1.08002	0.172727	Cr-PX-3	Shoot tip 2	1.00514	0.240019	Cr-PX-3	Shoot tip 3	1.15371	0.21264
Cr-XTH-2	Shoot tip 1	6.69269	1.13924	Cr-XTH-2	Shoot tip 2	6.16606	1.22547	Cr-XTH-2	Shoot tip 3	6.84758	1.13315
Cr-GH17	Shoot tip 1	7.83028	0.510709	Cr-GH17	Shoot tip 2	7.06568	1.07948	Cr-GH17	Shoot tip 3	5.14195	1.02235
Cr-GT20	Shoot tip 1	0.412318	0.0494846	Cr-GT20	Shoot tip 2	0.299651	0.0650997	Cr-GT20	Shoot tip 3	0.261402	0.0518494
Cr-PAE	Shoot tip 1	2.5422	0.0938819	Cr-PAE	Shoot tip 2	3.57472	0.14261	Cr-PAE	Shoot tip 3	2.54997	0.39642
Cr-RGP	Shoot tip 1	6.89755	0.28363	Cr-RGP	Shoot tip 2	11.971	1.15145	Cr-RGP	Shoot tip 3	9.66393	1.67282
Cr-XTH-1	Shoot tip 1	0.154481	0.00361326	Cr-XTH-1	Shoot tip 2	0.483691	0.0313398	Cr-XTH-1	Shoot tip 3	0.0893821	0.0684628
Cg-XTH-1	FR-Stem 1	1	0.190447	Cg-XTH-1	FR-Stem 2	0.54655	0.291181	Cg-XTH-1	FR-Stem 3	0.453087	0.170254
Cg-XTH-2	FR-Stem 1	1	0.108083	Cg-XTH-2	FR-Stem 2	0.859043	0.0431772	Cg-XTH-2	FR-Stem 3	0.352591	0.0203957
Cg-XTH-1	FR-Haustorium 1	25.8173	2.25948	Cg-XTH-1	FR-Haustorium 2	21.5698	1.39502	Cg-XTH-1	FR-Haustorium 3	29.0412	2.9088
Cg-XTH-2	FR-Haustorium 1	3.39981	0.274209	Cg-XTH-2	FR-Haustorium 2	1.81135	0.13565	Cg-XTH-2	FR-Haustorium 3	2.08988	0.2125

## Sheet: Table S3
Gene	Sample	RTA	SEM	Gene	Sample	RTA	SEM	Gene	Sample	RTA	SEM
Cr-GH5	FR-Stem	1	0.0145433	Cr-GH5	FR-Haustorium	0.828147	0.0323535	Cr-GH5	FR-haustorium (six days after FR)	0.772244	0.17456
Cr-GH1	FR-Stem	1	0.332489	Cr-GH1	FR-Haustorium	49.6059	10.1173	Cr-GH1	FR-haustorium (six days after FR)	7.04464	3.04819
Cr-GH31	FR-Stem	1	0.957989	Cr-GH31	FR-Haustorium	31.5416	4.9758	Cr-GH31	FR-haustorium (six days after FR)	4.07373	0.807926
Cr-PX-1	FR-Stem	1	0.0786638	Cr-PX-1	FR-Haustorium	2.34963	0.160093	Cr-PX-1	FR-haustorium (six days after FR)	2.12713	0.245105
Cr-PX-2	FR-Stem	1	0.884577	Cr-PX-2	FR-Haustorium	624.8	47.3843	Cr-PX-2	FR-haustorium (six days after FR)	15.6546	4.96854
Cr-PX-3	FR-Stem	1	0.0825278	Cr-PX-3	FR-Haustorium	6.22011	0.334579	Cr-PX-3	FR-haustorium (six days after FR)	2.39289	0.318743
Cr-XTH-2	FR-Stem	1	0.39798	Cr-XTH-2	FR-Haustorium	87.5524	11.7014	Cr-XTH-2	FR-haustorium (six days after FR)	12.468	2.76248
Cr-GH17	FR-Stem	1	0.115076	Cr-GH17	FR-Haustorium	4.57739	0.3998	Cr-GH17	FR-haustorium (six days after FR)	2.44383	0.363962
Cr-GT20	FR-Stem	1	0.0827666	Cr-GT20	FR-Haustorium	0.216263	0.0372967	Cr-GT20	FR-haustorium (six days after FR)	0.577774	0.181141
Cr-PAE	FR-Stem	1	0.233773	Cr-PAE	FR-Haustorium	15.5958	2.16293	Cr-PAE	FR-haustorium (six days after FR)	3.80286	1.06466
Cr-RGP	FR-Stem	1	0.224578	Cr-RGP	FR-Haustorium	14.9413	1.09277	Cr-RGP	FR-haustorium (six days after FR)	5.82262	2.36135
Cr-XTH-1	FR-Stem	1	0.270165	Cr-XTH-1	FR-Haustorium	148.669	44.7913	Cr-XTH-1	FR-haustorium (six days after FR)	12.2415	15.3904
Cr-GH5	Stem	0.530697	0.156079	Cr-GH5	Swelling infection site	0.7043	0.0599435	Cr-GH5	Penetrating infection site	0.66024	0.070474
Cr-GH1	Stem	1.89301	2.2389	Cr-GH1	Swelling infection site	39.9489	7.55308	Cr-GH1	Penetrating infection site	4.78701	1.12511
Cr-GH31	Stem	0.363002	0.10186	Cr-GH31	Swelling infection site	23.0428	1.37461	Cr-GH31	Penetrating infection site	1.42849	0.995126
Cr-PX-1	Stem	0.988635	0.28208	Cr-PX-1	Swelling infection site	1.24388	0.222881	Cr-PX-1	Penetrating infection site	0.761018	0.110883
Cr-PX-2	Stem	1.04898	0.799677	Cr-PX-2	Swelling infection site	349.174	30.0514	Cr-PX-2	Penetrating infection site	30.8793	15.5072
Cr-PX-3	Stem	1.07867	0.165009	Cr-PX-3	Swelling infection site	7.62138	0.504294	Cr-PX-3	Penetrating infection site	1.31841	0.5652
Cr-XTH-2	Stem	0.233145	0.168895	Cr-XTH-2	Swelling infection site	43.8051	2.85369	Cr-XTH-2	Penetrating infection site	3.99392	2.04612
Cr-GH17	Stem	1.12348	0.379384	Cr-GH17	Swelling infection site	5.242	0.647702	Cr-GH17	Penetrating infection site	3.00206	0.563234
Cr-GT20	Stem	0.912981	0.230164	Cr-GT20	Swelling infection site	0.219897	0.150166	Cr-GT20	Penetrating infection site	0.353849	0.0529471
Cr-PAE	Stem	0.298681	0.130708	Cr-PAE	Swelling infection site	11.4074	1.06762	Cr-PAE	Penetrating infection site	1.80119	0.79988
Cr-RGP	Stem	1.70989	0.346178	Cr-RGP	Swelling infection site	12.6498	2.43285	Cr-RGP	Penetrating infection site	2.20511	0.85426
Cr-XTH-1	Stem	0.749114	0.0687683	Cr-XTH-1	Swelling infection site	81.1942	11.6968	Cr-XTH-1	Penetrating infection site	17.2646	12.3909
Cr-GH5	Mature infection site	0.653338	0.0890079	Cr-GH5	Elongating stem region	0.314501	0.0170649	Cr-GH5	Shoot tip	0.489081	0.100938
Cr-GH1	Mature infection site	3.30952	0.644988	Cr-GH1	Elongating stem region	2.89702	1.77445	Cr-GH1	Shoot tip	20.3775	1.36578
Cr-GH31	Mature infection site	3.5744	0.617271	Cr-GH31	Elongating stem region	32.6321	0.81434	Cr-GH31	Shoot tip	24.7453	3.62359
Cr-PX-1	Mature infection site	1.12789	0.183376	Cr-PX-1	Elongating stem region	0.838816	0.141643	Cr-PX-1	Shoot tip	0.96978	0.102516
Cr-PX-2	Mature infection site	47.7634	9.50909	Cr-PX-2	Elongating stem region	159.615	21.7757	Cr-PX-2	Shoot tip	56.3029	8.23236
Cr-PX-3	Mature infection site	2.78758	1.0057	Cr-PX-3	Elongating stem region	2.16462	0.113828	Cr-PX-3	Shoot tip	1.00175	0.0398606
Cr-XTH-2	Mature infection site	5.18024	1.81703	Cr-XTH-2	Elongating stem region	16.6205	7.94647	Cr-XTH-2	Shoot tip	3.70859	0.116568
Cr-GH17	Mature infection site	3.83597	0.320042	Cr-GH17	Elongating stem region	3.78486	0.823595	Cr-GH17	Shoot tip	8.05379	0.97933
Cr-GT20	Mature infection site	0.203143	0.128386	Cr-GT20	Elongating stem region	0.0269599	0.00475039	Cr-GT20	Shoot tip	0.370892	0.0527549
Cr-PAE	Mature infection site	3.22981	0.442237	Cr-PAE	Elongating stem region	5.19434	0.400363	Cr-PAE	Shoot tip	3.84516	0.462454
Cr-RGP	Mature infection site	5.48106	1.53055	Cr-RGP	Elongating stem region	13.0922	2.17216	Cr-RGP	Shoot tip	7.04387	1.11376
Cr-XTH-1	Mature infection site	2.73102	0.999948	Cr-XTH-1	Elongating stem region	2.68536	0.806549	Cr-XTH-1	Shoot tip	0.30053	0.19476
Cg-XTH-1	FR-Stem	1	0.268957	Cg-XTH-1	FR-Haustorium	40.2705	3.44533
Cg-XTH-2	FR-Stem	1	0.292696	Cg-XTH-2	FR-Haustorium	3.48951	0.729196
